# Supplementary material for: Sensor Localization from Distance and Orientation Constraints
Source: Sensors (Basel). 2016 Jul 15;16(7):1096. doi: 10.3390/s16071096 (PMC4969840; doi:10.3390/s16071096)
Supplement: Supplementary file 1 [file sensors-16-01096-s001.zip]

Archive with 49 entries (44 files):
- SensorsMatlab/
- SensorsMatlab/.DS_Store
- SensorsMatlab/exampleParallel.m
- SensorsMatlab/exampleRobots.m
- SensorsMatlab/exampleRobotsMDS.m
- SensorsMatlab/plot/
- SensorsMatlab/plot/plotBox.m
- SensorsMatlab/plot/plotSolution.m
- SensorsMatlab/plot/voxel.m
- SensorsMatlab/solver/
- SensorsMatlab/solver/addMissingPoint.m
- SensorsMatlab/solver/backprojection.m
- SensorsMatlab/solver/Debug/
- SensorsMatlab/solver/Debug/monotonicity_analysis.m
- SensorsMatlab/solver/Debug/plotSituation.m
- SensorsMatlab/solver/Debug/sampleProblem.m
- SensorsMatlab/solver/Debug/testProjection.m
- SensorsMatlab/solver/hullIntersect.m
- SensorsMatlab/solver/O2V.m
- SensorsMatlab/solver/permute1n.m
- SensorsMatlab/solver/project.m
- SensorsMatlab/solver/reduceBox.m
- SensorsMatlab/solver/reduceBox2.m
- SensorsMatlab/solver/solveProblem.m
- SensorsMatlab/solver/solveProblemMDS.m
- SensorsMatlab/solver/splitBox.m
- SensorsMatlab/solver/sqrt0.m
- SensorsMatlab/solver/square.m
- SensorsMatlab/solver/triangEq.m
- SensorsMatlab/solver/triangEq2.m
- SensorsMatlab/solver/triangIneq.m
- SensorsMatlab/startup.m
- SensorsMatlab/test/
- SensorsMatlab/test/five_icra.dat
- SensorsMatlab/test/fiveICRA.m
- SensorsMatlab/test/fiveICRAOne.m
- SensorsMatlab/test/fiveICRATwo.m
- SensorsMatlab/test/four.dat
- SensorsMatlab/test/four_icra.dat
- SensorsMatlab/test/fourICRA.m
- SensorsMatlab/test/octahedral.dat
- SensorsMatlab/test/octahedral.m
- SensorsMatlab/test/octahedralRandom.m
- SensorsMatlab/test/octahedralTRO.m
- SensorsMatlab/test/p3rpr.dat
- SensorsMatlab/test/P3RPR.m
- SensorsMatlab/test/P3RPRRandom.m
- SensorsMatlab/test/readProblem.m
- SensorsMatlab/test/robots.m
