# Supplementary material for: Sensor Localization from Distance and Orientation Constraints
Source: Sensors (Basel). 2016 Jul 15;16(7):1096. doi: 10.3390/s16071096 (PMC4969840; doi:10.3390/s16071096)
Supplement: Supplementary file 1 [file sensors-16-01096-s001.zip › SensorsMatlab/startup.m]

% Initializes the toolbox. Sets the path.
%
clc;
disp(' ');
disp('                    Software associated with the paper ');
disp('                               Sensors 2016');
disp(' ');
disp('                     To execute the examples run');
disp('                            exampleRobots');
disp('                           exampelParallel');

path(genpath(pwd),path);
