# Supplementary material for: Sensor Localization from Distance and Orientation Constraints
Source: Sensors (Basel). 2016 Jul 15;16(7):1096. doi: 10.3390/s16071096 (PMC4969840; doi:10.3390/s16071096)
Supplement: Supplementary file 1 [file sensors-16-01096-s001.zip › SensorsMatlab/test/five_icra.dat]

0 0    1   1      0   100    1   1     0   100
0 0    0   0      0.5 0.5    0   100   1   1
0 0    0   0      0   0      0.5 0.5   0.5 0.5
0 0    0   0      0   0      0   0     1   1
0 0    0   0      0   0      0   0     0   0
