# Supplementary material for: Sensor Localization from Distance and Orientation Constraints
Source: Sensors (Basel). 2016 Jul 15;16(7):1096. doi: 10.3390/s16071096 (PMC4969840; doi:10.3390/s16071096)
Supplement: Supplementary file 1 [file sensors-16-01096-s001.zip › SensorsMatlab/test/fiveICRAOne.m]

% Variant of fiveICRA with two solution.
%
% Inputs:
%
% Outputs:
%     P: The problem structure.
%
function P=fiveICRAOne
  P=fiveICRA;
  
  P.sigma=0.01;
  P.rho=0.99;
  P.maxSize=true;
  
  P.L(1,2)=0.5;
  P.U(1,2)=0.5;
  
  P.L(2,1)=P.L(1,2);
  P.U(2,1)=P.U(1,2);
  
  [P,empty]=triangIneq(P);
  
  if empty
    error('inconsistent problem');
  end
