# Supplementary material for: Sensor Localization from Distance and Orientation Constraints
Source: Sensors (Basel). 2016 Jul 15;16(7):1096. doi: 10.3390/s16071096 (PMC4969840; doi:10.3390/s16071096)
Supplement: Supplementary file 1 [file sensors-16-01096-s001.zip › SensorsMatlab/test/four.dat]

0 0     1 1     0.01 100   1   1
0 0     0 0     1.5  1.5   2   2
0 0     0 0     0    0     1.5 1.5
0 0     0 0     0    0     0   0
