# Supplementary material for: Sensor Localization from Distance and Orientation Constraints
Source: Sensors (Basel). 2016 Jul 15;16(7):1096. doi: 10.3390/s16071096 (PMC4969840; doi:10.3390/s16071096)
Supplement: Supplementary file 1 [file sensors-16-01096-s001.zip › SensorsMatlab/test/four_icra.dat]

0 0     16 16     36 36    0    100
0 0      0  0     52 52   13     13
0 0      0  0      0  0   17     17
0 0      0  0      0  0    0     0
