# Supplementary material for: Sensor Localization from Distance and Orientation Constraints
Source: Sensors (Basel). 2016 Jul 15;16(7):1096. doi: 10.3390/s16071096 (PMC4969840; doi:10.3390/s16071096)
Supplement: Supplementary file 1 [file sensors-16-01096-s001.zip › SensorsMatlab/test/octahedral.dat]

  0.00000   0.00000     1.00000   1.00000     1.00000   1.00000     0.40485   0.40485     0.36549   0.36549     0.00000 100.00000   
  0.00000   0.00000     0.00000   0.00000     1.00000   1.00000     0.44646   0.44646     0.00000 100.00000     0.61467   0.61467   
  0.00000   0.00000     0.00000   0.00000     0.00000   0.00000     0.00000 100.00000     0.50355   0.50355     0.37892   0.37892   
  0.00000   0.00000     0.00000   0.00000     0.00000   0.00000     0.00000   0.00000     0.06250   0.06250     0.06250   0.06250   
  0.00000   0.00000     0.00000   0.00000     0.00000   0.00000     0.00000   0.00000     0.00000   0.00000     0.06250   0.06250   
  0.00000   0.00000     0.00000   0.00000     0.00000   0.00000     0.00000   0.00000     0.00000   0.00000     0.00000   0.00000   
