# Supplementary material for: Sensor Localization from Distance and Orientation Constraints
Source: Sensors (Basel). 2016 Jul 15;16(7):1096. doi: 10.3390/s16071096 (PMC4969840; doi:10.3390/s16071096)
Supplement: Supplementary file 1 [file sensors-16-01096-s001.zip › SensorsMatlab/test/p3rpr.dat]

        0 0         1 1        1 1    0.0254 0.0254      0      100        0      100
        0 0         0 0        1 1    0      100         0.4383 0.4383     0      100
        0 0         0 0        0 0    0      100         0      100        0.3654 0.3654
        0 0         0 0        0 0    0        0         0.0625 0.0625     0.0625 0.0625
        0 0         0 0        0 0    0        0         0      0          0.0625 0.0625
        0 0         0 0        0 0    0        0         0      0          0      0
	
	
